# Supplementary material for: The Effectiveness of Post-Vaccination and Post-Infection Protection in the Hospital Staff of Three Prague Hospitals: A Cohort Study of 8-Month Follow-Up from the Start of the COVID-19 Vaccination Campaign (COVANESS)
Source: Vaccines (Basel). 2021 Dec 22;10(1):9. doi: 10.3390/vaccines10010009 (PMC8779277; doi:10.3390/vaccines10010009)
Supplement: Supplementary file 1 [file vaccines-10-00009-s001.zip]

Archive with 1 entries (1 files):
- vaccines-1497705-supplementary.pdf
